# Supplementary material for: A morphological transformation in respiratory syncytial virus leads to enhanced complement deposition
Source: eLife. 2021 Sep 29;10:e70575. doi: 10.7554/eLife.70575 (PMC8480979; doi:10.7554/eLife.70575)
Supplement: Figure 1—source data 1. [file elife-70575-fig1-data1.zip]

Archive with 55 entries (47 files):
- Figure 1 - source data 1/Figure1C/
- Figure 1 - source data 1/Figure1C/101F.mat
- Figure 1 - source data 1/Figure1C/5C4.mat
- Figure 1 - source data 1/Figure1C/ADI14353.mat
- Figure 1 - source data 1/Figure1C/ADI14359.mat
- Figure 1 - source data 1/Figure1C/ADI19425.mat
- Figure 1 - source data 1/Figure1C/CR9501.mat
- Figure 1 - source data 1/Figure1C/Figure1C.m
- Figure 1 - source data 1/Figure1C/Motav.mat
- Figure 1 - source data 1/Figure1C/Negcontrol.mat
- Figure 1 - source data 1/Figure1D/
- Figure 1 - source data 1/Figure1D/Figure1D.m
- Figure 1 - source data 1/Figure1F/
- Figure 1 - source data 1/Figure1F/101F.mat
- Figure 1 - source data 1/Figure1F/5C4.mat
- Figure 1 - source data 1/Figure1F/ADI14353.mat
- Figure 1 - source data 1/Figure1F/ADI14359.mat
- Figure 1 - source data 1/Figure1F/ADI19425.mat
- Figure 1 - source data 1/Figure1F/CR9501.mat
- Figure 1 - source data 1/Figure1F/Figure1F.m
- Figure 1 - source data 1/Figure1F/Motav.mat
- Figure 1 - source data 1/Figure1F/Negcontrol.mat
- Figure 1 - source data 1/Figure1G/
- Figure 1 - source data 1/Figure1G/Figure1G.m
- Figure 1 - source data 1/Figure1H/
- Figure 1 - source data 1/Figure1H/5C4IgG.mat
- Figure 1 - source data 1/Figure1H/5C4IgM.mat
- Figure 1 - source data 1/Figure1H/Figure1H.m
- Figure 1 - source data 1/Figure1S2/
- Figure 1 - source data 1/Figure1S2/00AF488_99Cy5.mat
- Figure 1 - source data 1/Figure1S2/02AF488_98Cy5.mat
- Figure 1 - source data 1/Figure1S2/10AF488_90Cy5.mat
- Figure 1 - source data 1/Figure1S2/50AF488_50Cy5.mat
- Figure 1 - source data 1/Figure1S2/90AF488_10Cy5.mat
- Figure 1 - source data 1/Figure1S2/98AF488_02Cy5.mat
- Figure 1 - source data 1/Figure1S2/99AF488_00Cy5.mat
- Figure 1 - source data 1/Figure1S2/Figure1S2B.m
- Figure 1 - source data 1/Figure1S2/Figure1S2C.m
- Figure 1 - source data 1/Figure1S2/Figure1S2D.m
- Figure 1 - source data 1/Figure1S3/
- Figure 1 - source data 1/Figure1S3/488Fab_640Fab_rep1.mat
- Figure 1 - source data 1/Figure1S3/488Fab_640Fab_rep2.mat
- Figure 1 - source data 1/Figure1S3/488Fab_640SrtA_rep1.mat
- Figure 1 - source data 1/Figure1S3/488Fab_640SrtA_rep2.mat
- Figure 1 - source data 1/Figure1S3/640Fab_rep1.mat
- Figure 1 - source data 1/Figure1S3/640Fab_rep2.mat
- Figure 1 - source data 1/Figure1S3/Figure1S3A.m
- Figure 1 - source data 1/Figure1S3/Figure1S3B.m
- Figure 1 - source data 1/Figure1S3/Figure1S3C.m
- Figure 1 - source data 1/Figure1S4/
- Figure 1 - source data 1/Figure1S4/Figure1S4B.m
- Figure 1 - source data 1/Figure1S4/NHS0_postF.mat
- Figure 1 - source data 1/Figure1S4/NHS0_preF.mat
- Figure 1 - source data 1/Figure1S4/NHS10_postF.mat
- Figure 1 - source data 1/Figure1S4/NHS10_preF.mat
