# Supplementary material for: A morphological transformation in respiratory syncytial virus leads to enhanced complement deposition
Source: eLife. 2021 Sep 29;10:e70575. doi: 10.7554/eLife.70575 (PMC8480979; doi:10.7554/eLife.70575)
Supplement: Figure 1—source data 1. [file elife-70575-fig1-data1.zip › Figure 1 - source data 1/Figure1S2/Figure1S2B.m]

function plot_data_lite()

c = [0.4/99.6 2/98 10/90 1 90/10 98/2 99.6/0.4];

load('00AF488_99Cy5.mat');
[N,q] = hist3([log10(X)',log10(Y)'],'Nbins',[35 35]);
N = N./max(max(N));
v0 = [0.2:0.2:1];
figure;
[M,junk] = contour(q{1},q{2},N'); close
lowest = 1;
while lowest == 1;
  lev = M(1,1);
  v = M(2,1); xy = M(:,2:(1+v))';
  in = inpolygon(log10(X),log10(Y),xy(:,1),xy(:,2));
  X(in) = []; Y(in) = [];
  M(:,1:(1+v)) = [];
  next_lev = M(1,1);
  if(next_lev == lev); lowest = 1;
  else lowest = 0; end
end
contour(q{1},q{2},N'); colormap('hot'); view(2); xlim([0 7]); ylim([0 7]); axis square; hold on; drawnow;

load('02AF488_98Cy5.mat');
[N,q] = hist3([log10(X)',log10(Y)'],'Nbins',[35 35]);
N = N./max(max(N));
v0 = [0.2:0.2:1];
figure;
[M,junk] = contour(q{1},q{2},N'); close
lowest = 1;
while lowest == 1;
  lev = M(1,1);
  v = M(2,1); xy = M(:,2:(1+v))';
  in = inpolygon(log10(X),log10(Y),xy(:,1),xy(:,2));
  X(in) = []; Y(in) = [];
  M(:,1:(1+v)) = [];
  next_lev = M(1,1);
  if(next_lev == lev); lowest = 1;
  else lowest = 0; end
end
contour(q{1},q{2},N'); colormap('hot'); view(2); xlim([0 7]); ylim([0 7]); axis square; hold on; drawnow;

load('10AF488_90Cy5.mat');
[N,q] = hist3([log10(X)',log10(Y)'],'Nbins',[35 35]);
N = N./max(max(N));
v0 = [0.2:0.2:1];
figure;
[M,junk] = contour(q{1},q{2},N'); close
lowest = 1;
while lowest == 1;
  lev = M(1,1);
  v = M(2,1); xy = M(:,2:(1+v))';
  in = inpolygon(log10(X),log10(Y),xy(:,1),xy(:,2));
  X(in) = []; Y(in) = [];
  M(:,1:(1+v)) = [];
  next_lev = M(1,1);
  if(next_lev == lev); lowest = 1;
  else lowest = 0; end
end
contour(q{1},q{2},N'); colormap('hot'); view(2); xlim([0 7]); ylim([0 7]); axis square; hold on; drawnow;

load('50AF488_50Cy5.mat');
[N,q] = hist3([log10(X)',log10(Y)'],'Nbins',[35 35]);
N = N./max(max(N));
v0 = [0.2:0.2:1];
figure;
[M,junk] = contour(q{1},q{2},N'); close
lowest = 1;
while lowest == 1;
  lev = M(1,1);
  v = M(2,1); xy = M(:,2:(1+v))';
  in = inpolygon(log10(X),log10(Y),xy(:,1),xy(:,2));
  X(in) = []; Y(in) = [];
  M(:,1:(1+v)) = [];
  next_lev = M(1,1);
  if(next_lev == lev); lowest = 1;
  else lowest = 0; end
end
contour(q{1},q{2},N'); colormap('hot'); view(2); xlim([0 7]); ylim([0 7]); axis square; hold on; drawnow;

load('90AF488_10Cy5.mat');
[N,q] = hist3([log10(X)',log10(Y)'],'Nbins',[35 35]);
N = N./max(max(N));
v0 = [0.2:0.2:1];
figure;
[M,junk] = contour(q{1},q{2},N'); close
lowest = 1;
while lowest == 1;
  lev = M(1,1);
  v = M(2,1); xy = M(:,2:(1+v))';
  in = inpolygon(log10(X),log10(Y),xy(:,1),xy(:,2));
  X(in) = []; Y(in) = [];
  M(:,1:(1+v)) = [];
  next_lev = M(1,1);
  if(next_lev == lev); lowest = 1;
  else lowest = 0; end
end
contour(q{1},q{2},N'); colormap('hot'); view(2); xlim([0 7]); ylim([0 7]); axis square; hold on; drawnow;

load('98AF488_02Cy5.mat');
[N,q] = hist3([log10(X)',log10(Y)'],'Nbins',[35 35]);
N = N./max(max(N));
v0 = [0.2:0.2:1];
figure;
[M,junk] = contour(q{1},q{2},N'); close
lowest = 1;
while lowest == 1;
  lev = M(1,1);
  v = M(2,1); xy = M(:,2:(1+v))';
  in = inpolygon(log10(X),log10(Y),xy(:,1),xy(:,2));
  X(in) = []; Y(in) = [];
  M(:,1:(1+v)) = [];
  next_lev = M(1,1);
  if(next_lev == lev); lowest = 1;
  else lowest = 0; end
end
contour(q{1},q{2},N'); colormap('hot'); view(2); xlim([0 7]); ylim([0 7]); axis square; hold on; drawnow;

load('99AF488_00Cy5.mat');
[N,q] = hist3([log10(X)',log10(Y)'],'Nbins',[35 35]);
N = N./max(max(N));
v0 = [0.2:0.2:1];
figure;
[M,junk] = contour(q{1},q{2},N'); close
lowest = 1;
while lowest == 1;
  lev = M(1,1);
  v = M(2,1); xy = M(:,2:(1+v))';
  in = inpolygon(log10(X),log10(Y),xy(:,1),xy(:,2));
  X(in) = []; Y(in) = [];
  M(:,1:(1+v)) = [];
  next_lev = M(1,1);
  if(next_lev == lev); lowest = 1;
  else lowest = 0; end
end
contour(q{1},q{2},N'); colormap('hot'); view(2); xlim([0 7]); ylim([0 7]); axis square; hold on; drawnow;

xlim([1.5 7]); ylim([1 6.5]);
xlabel('log10 D25(AF488) intensity per particle');
ylabel('log10 D25(Cy5) intensity per particle');
