# Supplementary material for: A morphological transformation in respiratory syncytial virus leads to enhanced complement deposition
Source: eLife. 2021 Sep 29;10:e70575. doi: 10.7554/eLife.70575 (PMC8480979; doi:10.7554/eLife.70575)
Supplement: Figure 1—source data 1. [file elife-70575-fig1-data1.zip › Figure 1 - source data 1/Figure1S2/Figure1S2C.m]

function Figure1S2C()

c = [99.6 98 90 50 10 2 0.4];

load('00AF488_99Cy5.mat');
[p,q] = hist(log10(Y),50); p = p/(sum(p)); i = find(p<.001); q(i) = []; p(i) = [];
C = log10(c(1));
plot([C+2*p fliplr(C-2*p)],[q fliplr(q)]); drawnow; hold on;
plot([C-.1 C+.1],median(log10(Y))*[1 1],'k');
load('02AF488_98Cy5.mat');
[p,q] = hist(log10(Y),50); p = p/(sum(p)); i = find(p<.001); q(i) = []; p(i) = [];
C = log10(c(2));
plot([C+2*p fliplr(C-2*p)],[q fliplr(q)]); drawnow; hold on;
plot([C-.1 C+.1],median(log10(Y))*[1 1],'k');
load('10AF488_90Cy5.mat');
[p,q] = hist(log10(Y),50); p = p/(sum(p)); i = find(p<.001); q(i) = []; p(i) = [];
C = log10(c(3));
plot([C+2*p fliplr(C-2*p)],[q fliplr(q)]); drawnow; hold on;
plot([C-.1 C+.1],median(log10(Y))*[1 1],'k');
load('50AF488_50Cy5.mat');
[p,q] = hist(log10(Y),50); p = p/(sum(p)); i = find(p<.001); q(i) = []; p(i) = [];
C = log10(c(4));
plot([C+2*p fliplr(C-2*p)],[q fliplr(q)]); drawnow; hold on;
plot([C-.1 C+.1],median(log10(Y))*[1 1],'k');
load('90AF488_10Cy5.mat');
[p,q] = hist(log10(Y),50); p = p/(sum(p)); i = find(p<.001); q(i) = []; p(i) = [];
C = log10(c(5));
plot([C+2*p fliplr(C-2*p)],[q fliplr(q)]); drawnow; hold on;
plot([C-.1 C+.1],median(log10(Y))*[1 1],'k');
load('98AF488_02Cy5.mat');
[p,q] = hist(log10(Y),50); p = p/(sum(p)); i = find(p<.001); q(i) = []; p(i) = [];
C = log10(c(6));
plot([C+2*p fliplr(C-2*p)],[q fliplr(q)]); drawnow; hold on;
plot([C-.1 C+.1],median(log10(Y))*[1 1],'k');
load('99AF488_00Cy5.mat');
[p,q] = hist(log10(Y),50); p = p/(sum(p)); i = find(p<.001); q(i) = []; p(i) = [];
C = log10(c(7));
plot([C+2*p fliplr(C-2*p)],[q fliplr(q)]); drawnow; hold on;
plot([C-.1 C+.1],median(log10(Y))*[1 1],'k');

axis equal; xlim([-1 3]); ylim([0 7]);
plot([-1 3],2*[1 1],'k');
xlabel('log10 D25(Cy5) input percentage');
ylabel('log10 Cy5 per particle');

figure;
c = [0.4 2 10 50 90 98 99.6];

load('00AF488_99Cy5.mat');
[p,q] = hist(log10(X),50); p = p/(sum(p)); i = find(p<.001); q(i) = []; p(i) = [];
C = log10(c(1));
plot([C+2*p fliplr(C-2*p)],[q fliplr(q)]); drawnow; hold on;
plot([C-.1 C+.1],median(log10(X))*[1 1],'k');
load('02AF488_98Cy5.mat');
[p,q] = hist(log10(X),50); p = p/(sum(p)); i = find(p<.001); q(i) = []; p(i) = [];
C = log10(c(2));
plot([C+2*p fliplr(C-2*p)],[q fliplr(q)]); drawnow; hold on;
plot([C-.1 C+.1],median(log10(X))*[1 1],'k');
load('10AF488_90Cy5.mat');
[p,q] = hist(log10(X),50); p = p/(sum(p)); i = find(p<.001); q(i) = []; p(i) = [];
C = log10(c(3));
plot([C+2*p fliplr(C-2*p)],[q fliplr(q)]); drawnow; hold on;
plot([C-.1 C+.1],median(log10(X))*[1 1],'k');
load('50AF488_50Cy5.mat');
[p,q] = hist(log10(X),50); p = p/(sum(p)); i = find(p<.001); q(i) = []; p(i) = [];
C = log10(c(4));
plot([C+2*p fliplr(C-2*p)],[q fliplr(q)]); drawnow; hold on;
plot([C-.1 C+.1],median(log10(X))*[1 1],'k');
load('90AF488_10Cy5.mat');
[p,q] = hist(log10(X),50); p = p/(sum(p)); i = find(p<.001); q(i) = []; p(i) = [];
C = log10(c(5));
plot([C+2*p fliplr(C-2*p)],[q fliplr(q)]); drawnow; hold on;
plot([C-.1 C+.1],median(log10(X))*[1 1],'k');
load('98AF488_02Cy5.mat');
[p,q] = hist(log10(X),50); p = p/(sum(p)); i = find(p<.001); q(i) = []; p(i) = [];
C = log10(c(6));
plot([C+2*p fliplr(C-2*p)],[q fliplr(q)]); drawnow; hold on;
plot([C-.1 C+.1],median(log10(X))*[1 1],'k');
load('99AF488_00Cy5.mat');
[p,q] = hist(log10(X),50); p = p/(sum(p)); i = find(p<.001); q(i) = []; p(i) = [];
C = log10(c(7));
plot([C+2*p fliplr(C-2*p)],[q fliplr(q)]); drawnow; hold on;
plot([C-.1 C+.1],median(log10(X))*[1 1],'k');

axis equal; xlim([-1 3]); ylim([0 7]);
plot([-1 3],2*[1 1],'k');
xlabel('log10 D25(AF488) input percentage');
ylabel('log10 AF488 per particle');
