# Supplementary material for: A morphological transformation in respiratory syncytial virus leads to enhanced complement deposition
Source: eLife. 2021 Sep 29;10:e70575. doi: 10.7554/eLife.70575 (PMC8480979; doi:10.7554/eLife.70575)
Supplement: Figure 2—source data 1. [file elife-70575-fig2-data1.zip]

Archive with 11 entries (9 files):
- Figure 2 - source data 1/Figure2B/
- Figure 2 - source data 1/Figure2B/Figure2B.m
- Figure 2 - source data 1/Figure2C/
- Figure 2 - source data 1/Figure2C/101F.mat
- Figure 2 - source data 1/Figure2C/5C4.mat
- Figure 2 - source data 1/Figure2C/ADI14353.mat
- Figure 2 - source data 1/Figure2C/ADI19425.mat
- Figure 2 - source data 1/Figure2C/CR9501.mat
- Figure 2 - source data 1/Figure2C/Figure2C.m
- Figure 2 - source data 1/Figure2C/Motav.mat
- Figure 2 - source data 1/Figure2C/Negcontrol.mat
