# Supplementary material for: A morphological transformation in respiratory syncytial virus leads to enhanced complement deposition
Source: eLife. 2021 Sep 29;10:e70575. doi: 10.7554/eLife.70575 (PMC8480979; doi:10.7554/eLife.70575)
Supplement: Figure 3—source data 1. [file elife-70575-fig3-data1.zip]

Archive with 26 entries (21 files):
- Figure 3 - source data 1/Figure3B/
- Figure 3 - source data 1/Figure3B/CD46_ko.mat
- Figure 3 - source data 1/Figure3B/CD46_wt.mat
- Figure 3 - source data 1/Figure3B/CD55_ko.mat
- Figure 3 - source data 1/Figure3B/CD55_wt.mat
- Figure 3 - source data 1/Figure3B/Figure3B.m
- Figure 3 - source data 1/Figure3C/
- Figure 3 - source data 1/Figure3C/Figure3C.m
- Figure 3 - source data 1/Figure3D/
- Figure 3 - source data 1/Figure3D/Figure3D.m
- Figure 3 - source data 1/Figure3E/
- Figure 3 - source data 1/Figure3E/Figure3E.m
- Figure 3 - source data 1/Figure3E/KO CR9501IgG1to050.mat
- Figure 3 - source data 1/Figure3E/KO CR9501IgG1to100.mat
- Figure 3 - source data 1/Figure3E/KO CR9501IgG1to200.mat
- Figure 3 - source data 1/Figure3E/KO CR9501IgG1to400.mat
- Figure 3 - source data 1/Figure3E/KO CR9501IgG1to800.mat
- Figure 3 - source data 1/Figure3E/KO Negcontrol.mat
- Figure 3 - source data 1/Figure3E/WT CR9501IgG1to050.mat
- Figure 3 - source data 1/Figure3E/WT CR9501IgG1to100.mat
- Figure 3 - source data 1/Figure3E/WT CR9501IgG1to200.mat
- Figure 3 - source data 1/Figure3E/WT CR9501IgG1to400.mat
- Figure 3 - source data 1/Figure3E/WT CR9501IgG1to800.mat
- Figure 3 - source data 1/Figure3E/WT Negcontrol.mat
- Figure 3 - source data 1/Figure3F/
- Figure 3 - source data 1/Figure3F/Figure3F.m
