# Supplementary material for: A morphological transformation in respiratory syncytial virus leads to enhanced complement deposition
Source: eLife. 2021 Sep 29;10:e70575. doi: 10.7554/eLife.70575 (PMC8480979; doi:10.7554/eLife.70575)
Supplement: Figure 4—source data 1. [file elife-70575-fig4-data1.zip]

Archive with 7 entries (5 files):
- Figure 4 - source data 1/Figure4B/
- Figure 4 - source data 1/Figure4B/Figure4B.m
- Figure 4 - source data 1/Figure4B/Figure4B_data.mat
- Figure 4 - source data 1/Figure4DE/
- Figure 4 - source data 1/Figure4DE/Figure4D.m
- Figure 4 - source data 1/Figure4DE/Figure4D_data.mat
- Figure 4 - source data 1/Figure4DE/Figure4E.m
