# Supplementary material for: A morphological transformation in respiratory syncytial virus leads to enhanced complement deposition
Source: eLife. 2021 Sep 29;10:e70575. doi: 10.7554/eLife.70575 (PMC8480979; doi:10.7554/eLife.70575)
Supplement: Figure 5—source data 1. [file elife-70575-fig5-data1.zip]

Archive with 16 entries (12 files):
- Figure 5 - source data 1/Figure5C/
- Figure 5 - source data 1/Figure5C/24hr.mat
- Figure 5 - source data 1/Figure5C/2hr.mat
- Figure 5 - source data 1/Figure5C/Figure5C.m
- Figure 5 - source data 1/Figure5D/
- Figure 5 - source data 1/Figure5D/Figure5D.m
- Figure 5 - source data 1/Figure5E/
- Figure 5 - source data 1/Figure5E/ADI14359 24hr.mat
- Figure 5 - source data 1/Figure5E/ADI14359 2hr.mat
- Figure 5 - source data 1/Figure5E/CR9501 24hr.mat
- Figure 5 - source data 1/Figure5E/CR9501 2hr.mat
- Figure 5 - source data 1/Figure5E/Figure5E.m
- Figure 5 - source data 1/Figure5E/Negcontrol 24hr.mat
- Figure 5 - source data 1/Figure5E/Negcontrol 2hr.mat
- Figure 5 - source data 1/Figure5F/
- Figure 5 - source data 1/Figure5F/Figure5F.m
