# Supplementary material for: A morphological transformation in respiratory syncytial virus leads to enhanced complement deposition
Source: eLife. 2021 Sep 29;10:e70575. doi: 10.7554/eLife.70575 (PMC8480979; doi:10.7554/eLife.70575)
Supplement: Figure 6—source data 1. [file elife-70575-fig6-data1.zip]

Archive with 29 entries (22 files):
- Figure 6 - source data 1/Figure6B/
- Figure 6 - source data 1/Figure6B/Figure6B.m
- Figure 6 - source data 1/Figure6C/
- Figure 6 - source data 1/Figure6C/Figure6C.m
- Figure 6 - source data 1/Figure6D/
- Figure 6 - source data 1/Figure6D/Figure6D.m
- Figure 6 - source data 1/Figure6S1B/
- Figure 6 - source data 1/Figure6S1B/Figure6S1B.m
- Figure 6 - source data 1/Figure6S1B/PBS_0h.mat
- Figure 6 - source data 1/Figure6S1B/PBS_24h.mat
- Figure 6 - source data 1/Figure6S1B/shocked_0h.mat
- Figure 6 - source data 1/Figure6S1B/shocked_24h.mat
- Figure 6 - source data 1/Figure6S1D/
- Figure 6 - source data 1/Figure6S1D/Figure6S1D.m
- Figure 6 - source data 1/Figure6S1D/recovery_data.mat
- Figure 6 - source data 1/Figure6S1E/
- Figure 6 - source data 1/Figure6S1E/Figure6S1E.m
- Figure 6 - source data 1/Figure6S2C/
- Figure 6 - source data 1/Figure6S2C/5C4_PBS_sorted.mat
- Figure 6 - source data 1/Figure6S2C/5C4_shocked_sorted.mat
- Figure 6 - source data 1/Figure6S2C/ADI14359_PBS_sorted.mat
- Figure 6 - source data 1/Figure6S2C/ADI14359_shocked_sorted.mat
- Figure 6 - source data 1/Figure6S2C/CR9501_PBS_sorted.mat
- Figure 6 - source data 1/Figure6S2C/CR9501_shocked_sorted.mat
- Figure 6 - source data 1/Figure6S2C/Figure6S2C.m
- Figure 6 - source data 1/Figure6S2C/Motav_PBS_sorted.mat
- Figure 6 - source data 1/Figure6S2C/Motav_shocked_sorted.mat
- Figure 6 - source data 1/Figure6S2C/negcontrol_PBS_sorted.mat
- Figure 6 - source data 1/Figure6S2C/negcontrol_shocked_sorted.mat
