# Supplementary material for: A morphological transformation in respiratory syncytial virus leads to enhanced complement deposition
Source: eLife. 2021 Sep 29;10:e70575. doi: 10.7554/eLife.70575 (PMC8480979; doi:10.7554/eLife.70575)
Supplement: Figure 7—source code 1. [file elife-70575-fig7-code1.zip]

Archive with 2 entries (2 files):
- Figure 7 - source code 1/hex_dock.m
- Figure 7 - source code 1/loop_sim.m
